# Supplementary material for: Poor Muscle Status, Dietary Protein Intake, Exercise Levels, Quality of Life and Physical Function in Women with Metastatic Breast Cancer at Chemotherapy Commencement and during Follow-Up
Source: Curr Oncol. 2023 Jan 5;30(1):688–703. doi: 10.3390/curroncol30010054 (PMC9857792; doi:10.3390/curroncol30010054)
Supplement: Supplementary file 1 [file curroncol-30-00054-s001.zip]

Archive with 3 entries (3 files):
- curroncol-2055055-Supplementary Material S1.pdf
- curroncol-2055055Supplementary Material S2.pdf
- curroncol-2055055Supplementary Material S3.pdf
